# Supplementary material for: Clinical and Patient-Focused Outcomes After Percutaneous Screw Fixation of Pelvic Ring Fractures in Older Adults
Source: J Clin Med. 2025 Jun 3;14(11):3919. doi: 10.3390/jcm14113919 (PMC12155743; doi:10.3390/jcm14113919)
Supplement: Supplementary file 1 [file jcm-14-03919-s001.zip]

Archive with 1 entries (1 files):
- jcm-3361297-supplementary.pdf
